# Supplementary material for: Identification and characterization of the TCA cycle genes in maize
Source: BMC Plant Biol. 2019 Dec 27;19:592. doi: 10.1186/s12870-019-2213-0 (PMC6935159; doi:10.1186/s12870-019-2213-0)
Supplement: Supplementary file 1 — Additional file 1. All primers used in this experiment. [file 12870_2019_2213_MOESM1_ESM.xlsx]

## Sheet: Additional file 1
All primers used in this study.
Gene	Sequence（5'-3'）	Length (bp)	Efficient	Function
18S	CTGAGAAACGGCTACCACA	250	0.9951	qPCR
	CCCAAGGTCCAACTACGAG
Zm00001d003923/ Zm00001d025258	CCTCAGCACACCTATCATCAAC	219	1.0295	qPCR
	ATGTCAAGCAGCAACCTCCT
Zm00001d008244/ Zm00001d040438	GCTCTTATGCTGAGTGCTGTC	82	1.0108	qPCR
	GGAGGATGGCGTTGTGGAT
Zm00001d009163/ Zm00001d040721	CATTCCATCCAAGGCTCTTCTG	256	1.0046	qPCR
	GCTACCACCATCAATCAAGTCA
Zm00001d015856/ Zm00001d053684/ Zm00001d053685	AGCACGGTATTACACTGTCTTG	133	1.0312	qPCR
	GTAGTTCTCCAGCCACTCCAT
Zm00001d017258/ Zm00001d051129	AACTGCTGGTCCGCTCATT	129	1.0165	qPCR
	GCATCCTCATCTGTGATTCCTT
Zm00001d025690	CACTCGTCCACTGCTCCAA	269	1.0116	qPCR
	ACGGCAAGACTCCAAGAACA
Zm00001d027558/ Zm00001d048358	AGAAGAGATAGCCGAGGTTGTC	196	1	qPCR
	GCCAGGAGGAGTCATTGTCA
Zm00001d036328	CCTTGTTGTTCTGTTGCCTCAT	136	1.0579	qPCR
	CTGCTTGCGAAGTGTTGGTT
Zm00001d044042	GCAACCAACGCATTGTCTGA	281	0.9625	qPCR
	TCACCTAATCCAAGCACTTCCT
Zm00001d017258	GGGGACAAGTTTGTACAAAAAAGCAGGCTAAACAATGGTTCGCGGATCGCTCGGCAAGCTTGCA	1269		CDS cloning
	GGGGACCACTTTGTACAAGAAAGCTGGGTCACCTCCGCCACCTTTGACGGATGCTTTTACAGC
Zm00001d025258	GGGGACAAGTTTGTACAAAAAAGCAGGCTAAACAATGGGTGAATCTGTAACTGATGGAACT	1098		CDS cloning
	GGGGACCACTTTGTACAAGAAAGCTGGGTCACCTCCGCCACCTATGTCAAGCAGCAACCTCCTGGGGTCCTCGA
Zm00001d008244	GGGGACAAGTTTGTACAAAAAAGCAGGCTAAACAATGGCGCTCCGGAGGCTGCTGCA	1098		CDS cloning
	GGGGACCACTTTGTACAAGAAAGCTGGGTCACCTCCGCCACCGATGTGATCACAGACTGCGTTTGTAA
Zm00001d027558	GGGGACAAGTTTGTACAAAAAAGCAGGCTAAACAATGTTCAAGAGCACATATGAGTCAATCACC	846		CDS cloning
	GGGGACCACTTTGTACAAGAAAGCTGGGTCACCTCCGCCACCTTGTTCCGCTATCTTTCTAGCGACATA
Zm00001d044042	GGGGACAAGTTTGTACAAAAAAGCAGGCTAAACAATGAGGCCGTCGCTGATGAGATCCACCT	1023		CDS cloning
	GGGGACCACTTTGTACAAGAAAGCTGGGTCACCTCCGCCACCGTTATCATTTGCAAACTTGATACCC
Note: The attB sequences were underlined.
