# Supplementary material for: Identification and characterization of the TCA cycle genes in maize
Source: BMC Plant Biol. 2019 Dec 27;19:592. doi: 10.1186/s12870-019-2213-0 (PMC6935159; doi:10.1186/s12870-019-2213-0)
Supplement: Supplementary file 2 — Additional file 2. Identification and annotations of maize and tomato TCA cycle genes. [file 12870_2019_2213_MOESM2_ESM.xlsx]

## Sheet: Additional file 2
Identification and annotations of maize and tomato TCA cycle genes.
Enzyme	Subunit	Abbreviation	Subcellular localization	Query ID	Maize Candidate	e-value	Score	Tomato Candidate	e-value	Score
Citrate Synthase		CSY1	peroxisome	AT3G58740	Zm00001d016248	0	710	Solyc12g011000	0	724
								Solyc07g055840	0	714
		CSY2	peroxisome	AT3G58750	Zm00001d016248	0	839	Solyc12g011000	0	875
								Solyc07g055840	0	861
		CSY3	peroxisome	AT2G42790	Zm00001d016248	0	837	Solyc12g011000	0	865
								Solyc07g055840	0	863
		CSY4	mitochondria	AT2G44350	Zm00001d053685	0	810	Solyc01g073740	0	807
					Zm00001d015856	0	805
					Zm00001d053684	0	771
		CSY5	mitochondria	AT3G60100	Zm00001d015856	0	751	Solyc01g073740	0	768
					Zm00001d053685	0	751
					Zm00001d053684	0	721
Aconitase		ACO1	mitochondria, cytosol	AT4G35830	Zm00001d049409	0	1614	Solyc07g052350	0	1644
					Zm00001d027558	0	1586	Solyc12g005860	0	1644
					Zm00001d048358	0	1580
					Zm00001d006476	0	1487
					Zm00001d004564	0	1377
					Zm00001d024952	0	1342
					Zm00001d032214	1.05e-127	394
					Zm00001d035277	2.13e-111	357
					Zm00001d020428	7.94e-107	336
					Zm00001d015497	5.37e-58	201
					Zm00001d040769	5.37e-58	201
		ACO2	mitochondria, cytosol	AT4G26970	Zm00001d049409	0	1596	Solyc07g052350	0	1621
					Zm00001d027558	0	1536	Solyc12g005860	0	1605
					Zm00001d048358	0	1532
					Zm00001d006476	0	1453
					Zm00001d004564	0	1360
					Zm00001d024952	0	1321
					Zm00001d032214	2.07e-124	388
					Zm00001d035277	2.27e-112	362
					Zm00001d020428	2.16e-105	334
					Zm00001d015497	4.93e-61	210
					Zm00001d040769	6.09e-61	210
		ACO3	mitochondria, cytosol	AT2G05710	Zm00001d049409	0	1700	Solyc12g005860	0	1722
					Zm00001d027558	0	1622	Solyc07g052350	0	1721
					Zm00001d048358	0	1617
					Zm00001d006476	0	1537
					Zm00001d004564	0	1415
					Zm00001d024952	0	1371
					Zm00001d032214	5.78e-132	407
					Zm00001d035277	4.06e-113	364
					Zm00001d020428	5.42e-112	352
					Zm00001d040769	7.98e-60	207
					Zm00001d015497	8.65e-60	207
Isocitrate Dehydrogenase	Regulatory	IDH1	mitochondria	AT4G35260	Zm00001d017091	0	642	Solyc10g074500	0	643
					Zm00001d025690	0	635	Solyc02g082860	0	587
					Zm00001d050965	1.36e-130	378	Solyc08g077920	1e-114	342
					Zm00001d008244	6.15e-112	336	Solyc08g077930	1e-116	344
					Zm00001d040438	2.89e-111	335
					Zm00001d050967	9.12e-92	280
					Zm00001d028735	1.3e-67	219
					Zm00001d002880	1.49e-32	129
					Zm00001d026675	2.37e-32	128
		IDH2	mitochondria	AT2G17130	Zm00001d025690	0	620	Solyc10g074500	0	617
					Zm00001d017091	0	614	Solyc02g082860	0	575
					Zm00001d050965	1.29e-124	363	Solyc08g077920	1e-109	329
					Zm00001d008244	5.17e-107	324	Solyc08g077930	1e-109	328
					Zm00001d040438	3.11e-106	322	Solyc05g009030	6e-34	130
					Zm00001d050967	6.28e-87	268
					Zm00001d028735	3.05e-64	210
		IDH3	mitochondria	AT4G35650	Zm00001d017091	0	629	Solyc10g074500	0	623
					Zm00001d025690	0	623	Solyc02g082860	0	573
					Zm00001d050965	6.92e-128	371	Solyc08g077930	1e-108	325
					Zm00001d008244	2.25e-108	327	Solyc08g077920	1e-108	325
					Zm00001d040438	1.07e-107	325	Solyc05g009030	2e-33	129
					Zm00001d050967	8.55e-92	280
					Zm00001d028735	1.41e-63	209
					Zm00001d002880	1.38e-34	134
					Zm00001d026675	1.41e-34	134
	Catalytic	IDH5	mitochondria	AT5G03290	Zm00001d008244	0	624	Solyc08g077930	0	639
					Zm00001d040438	0	623	Solyc08g077920	0	635
					Zm00001d028735	8.79e-154	440	Solyc02g082860	1e-119	352
					Zm00001d017091	5.11e-118	352	Solyc10g074500	1e-109	329
					Zm00001d025690	3.35e-115	345	Solyc05g009030	1e-45	164
					Zm00001d050965	5.73e-65	210
					Zm00001d002880	4.61e-46	166
					Zm00001d026675	7.11e-45	163
					Zm00001d050967	3.24e-40	146
		IDH6	mitochondria	AT3G09810	Zm00001d008244	0	582	Solyc08g077930	0	604
					Zm00001d040438	0	580	Solyc08g077920	0	601
					Zm00001d028735	3.2e-138	400	Solyc02g082860	1e-115	342
					Zm00001d017091	9.91e-111	334	Solyc10g074500	1e-104	317
					Zm00001d025690	2.65e-109	330	Solyc05g009030	3e-43	157
					Zm00001d050965	2.74e-61	201
					Zm00001d002880	7.54e-43	157
					Zm00001d026675	1.06e-42	157
					Zm00001d050967	8.68e-37	137
		cICDH	cytosol	AT1G65930	Zm00001d039079	0	767	Solyc01g005560	0	758
					Zm00001d044021	0	756	Solyc11g011930	0	742
					Zm00001d011487	0	753	Solyc02g086610	1e-141	407
					Zm00001d003083	0	667
					Zm00001d046262	4.72e-129	379
					Zm00001d021770	1.49e-40	144
		ICDH	peroxisome	AT1G54340	Zm00001d039079	0	734	Solyc01g005560	0	738
					Zm00001d044021	0	723	Solyc11g011930	0	736
					Zm00001d011487	0	717	Solyc02g086610	1e-138	399
					Zm00001d003083	0	677
					Zm00001d046262	1.91e-122	363
					Zm00001d021770	1.72e-38	139
α-Ketoglutarate Dehydrogenase Complex	E1	ODC1-1	mitochondria	AT3G55410	Zm00001d003947	0	1788	Solyc04g011350	0	1868
					Zm00001d036328	0	1774	Solyc05g054640	0	1434
					Zm00001d025240	0	1766
					Zm00001d047592	2.04e-93	299
					Zm00001d021330	1.08e-55	192
					Zm00001d023552	2.7e-46	168
		ODC1-2	mitochondria	AT5G65750	Zm00001d003947	0	1803	Solyc04g011350	0	1845
					Zm00001d036328	0	1781	Solyc05g054640	0	1439
					Zm00001d025240	0	1771
					Zm00001d047592	1.12e-89	289
					Zm00001d021330	3.95e-53	185
					Zm00001d023552	1.67e-43	160
	E2	ODC2-1	mitochondria	AT4G26910	Zm00001d003923	0	582	Solyc07g064800	0	635
					Zm00001d025258	0	581	Solyc12g005080	0	623
					Zm00001d016365	4e-38	148	Solyc07g006790	1e-41	156
					Zm00001d053580	3.06e-37	145
					Zm00001d034531	4.52e-37	144
		ODC2-2	mitochondria	AT5G55070	Zm00001d025258	0	597	Solyc12g005080	0	649
					Zm00001d003923	0	592	Solyc07g064800	0	635
					Zm00001d016365	2.54e-40	154	Solyc07g006790	7e-43	160
					Zm00001d034531	1.32e-39	152	Solyc11g007720	7e-35	137
					Zm00001d053580	2.7e-39	151
	E3	LPD	mitochondria	AT1G48030	Zm00001d009163	0	788	Solyc05g053300	0	847
					Zm00001d040721	0	780	Solyc12g099100	0	840
					Zm00001d009212	5.65e-74	249	Solyc01g100360	8e-81	265
					Zm00001d009779	5.69e-73	246	Solyc05g053100	2e-78	259
					Zm00001d018454	1.46e-53	192	Solyc09g091840	3e-49	177
					Zm00001d037554	5e-50	171	Solyc09g065900	5e-44	164
					Zm00001d027769	2.6e-45	170
		LPD	mitochondria	AT3G16950	Zm00001d009212	0	862	Solyc01g100360	0	919
					Zm00001d009779	0	860	Solyc05g053100	0	895
					Zm00001d040721	4.13e-72	245	Solyc05g053300	2e-78	260
					Zm00001d009163	8.04e-71	242	Solyc12g099100	3e-77	257
					Zm00001d018454	7.8e-48	178	Solyc09g065900	2e-52	191
					Zm00001d027769	1.3e-46	176	Solyc09g091840	3e-36	141
		LPD	mitochondria	AT3G17240	Zm00001d009163	0	769	Solyc05g053300	0	838
					Zm00001d040721	0	767	Solyc12g099100	0	836
					Zm00001d009779	3.22e-72	244	Solyc01g100360	1e-75	251
					Zm00001d009212	1.16e-71	243	Solyc05g053100	2e-75	251
					Zm00001d018454	4.6e-52	188	Solyc09g091840	7e-48	174
					Zm00001d037554	9.98e-50	171	Solyc09g065900	7e-42	158
					Zm00001d027769	9.87e-46	171
		LPD	mitochondria	AT4G16155	Zm00001d009779	0	853	Solyc01g100360	0	922
					Zm00001d009212	0	848	Solyc05g053100	0	881
					Zm00001d040721	6.15e-71	242	Solyc05g053300	2e-77	257
					Zm00001d009163	3.09e-70	240	Solyc12g099100	8e-76	253
					Zm00001d027769	2.26e-47	178	Solyc09g065900	8e-51	186
					Zm00001d018454	6.12e-45	170	Solyc09g091840	5e-34	135
Succinil-CoA Ligase	ɑ	SCoALa-1	cytosol	AT5G08300	Zm00001d021908	0	521	Solyc01g007910	0	566
					Zm00001d006667	0	520	Solyc02g005350	0	536
		SCoALa-2	mitochondria	AT5G23250	Zm00001d021908	0	526	Solyc01g007910	0	574
					Zm00001d006667	0	525	Solyc02g005350	0	543
	β	SCoALb	mitochondria	AT2G20420	Zm00001d017258	0	736	Solyc06g083790	0	756
					Zm00001d051129	0	736
					Zm00001d037006	6.38e-90	275
					Zm00001d037731	4.27e-65	209
Succinate Dehydrogenase	Flavoprotein	SDH1-1	mitochondria	AT5G66760	Zm00001d007966	0	1153	Solyc02g085350	0	1172
					Zm00001d018758	0	1151	Solyc12g014530	6e-78	263
					Zm00001d008855	7.23e-138	407
					Zm00001d015183	6.43e-77	263
					Zm00001d014927	1.38e-56	191
					Zm00001d038502	9.95e-47	167
					Zm00001d029250	1.19e-32	124
		SDH1-2	mitochondria	AT2G18450	Zm00001d007966	0	1110	Solyc02g085350	0	1128
					Zm00001d018758	0	1106	Solyc12g014530	1e-76	259
					Zm00001d008855	2.43e-129	385	Solyc01g056580	3e-36	140
					Zm00001d015183	1.48e-76	261
					Zm00001d014927	1.11e-52	181
					Zm00001d038502	1.06e-43	159
	FeS	SDH2-1	mitochondria	AT3G27380	Zm00001d035136	2.77e-140	402	Solyc02g093680	1e-160	449
					Zm00001d049649	3.13e-138	397	Solyc02g092730	1e-122	353
					Zm00001d005663	6.57e-104	310	Solyc04g055020	1e-106	315
					Zm00001d011333	2.8e-50	167	Solyc01g056580	1e-35	138
					Zm00001d045148	1.94e-44	152
		SDH2-2	mitochondria	AT5G40650	Zm00001d035136	1.93e-142	407	Solyc02g093680	1e-161	453
					Zm00001d049649	4.93e-140	401	Solyc02g092730	1e-123	355
					Zm00001d005663	7.5e-103	308	Solyc04g055020	1e-108	320
					Zm00001d011333	8.02e-52	171	Solyc04g055030	1e-101	303
					Zm00001d045148	1.61e-43	149
		SDH2-3	mitochondria	AT5G65165	Zm00001d005663	8.49e-134	388	Solyc04g055020	1e-153	435
					Zm00001d049649	7.07e-109	323	Solyc04g055030	1e-140	403
					Zm00001d035136	1.74e-107	320	Solyc02g093680	1e-103	308
					Zm00001d011333	2.32e-37	134
	Membrane anchor	SDH3-1	mitochondria	AT5G09600	Zm00001d000295	3.38e-05	46.2	Solyc02g092730	2e-84	258
		SDH3-2	mitochondria	AT4G32210	Zm00001d000295	3.38e-05	46.2	Solyc01g106210	2e-15	75.1
		SDH4	mitochondria	AT2G46505	Zm00001d010491	0.005	37.7	/
	Plant specific	SDH5	mitochondria	AT1G47420	Zm00001d033554	8.81e-76	234	Solyc04g079180	2e-95	284
					Zm00001d013526	2.52e-72	226	Solyc12g088900	2e-91	273
		SDH6	mitochondria	AT1G08480	Zm00001d049691	6.07e-32	115	Solyc11g071790	3e-70	211
					Zm00001d035054	1.83e-31	114
		SDH7	mitochondria	AT3G47833	Zm00001d005695	4.73e-21	83.6	Solyc06g073900	4e-69	208
		SDH8	mitochondria	AT2G46390	Zm00001d045520	0.004	33.5	Solyc06g073360	9e-40	130
Fumarase		FUM1	mitochondria	AT2G47510	Zm00001d029084	0	827	Solyc09g075450	0	864
					Zm00001d029088	3.53e-85	265	Solyc06g009820	1e-117	347
					Zm00001d048743	4.34e-62	209	Solyc06g009830	1e-108	322
					Zm00001d019992	1.83e-59	196	Solyc06g009840	1e-64	209
		FUM2	cytosol	AT5G50950	Zm00001d029084	0	771	Solyc09g075450	0	795
					Zm00001d029088	2.51e-68	222	Solyc06g009820	1e-110	330
					Zm00001d048743	6.82e-61	206	Solyc06g009830	1e-106	319
					Zm00001d019992	9.52e-59	195	Solyc06g009840	2e-46	161
Malate Dehydrogenase		MDH1	cytosol	AT1G04410	Zm00001d032695	0	614	Solyc09g090140	0	626
					Zm00001d014030	0	563	Solyc01g090710	0	557
					Zm00001d002741	1.05e-158	455	Solyc11g007990	3e-71	231
					Zm00001d019330	1.22e-153	442	Solyc03g071590	3e-71	230
					Zm00001d031899	1.33e-70	231
		MDH2	cytosol	AT5G43330	Zm00001d032695	0	614	Solyc09g090140	0	625
					Zm00001d014030	0	567	Solyc01g090710	0	562
					Zm00001d002741	6.31e-159	456	Solyc03g071590	2e-70	228
					Zm00001d019330	1.14e-154	444	Solyc11g007990	3e-70	228
					Zm00001d031899	1.24e-69	228
		MDH3	cytosol	AT5G56720	Zm00001d032695	0	514	Solyc01g090710	0	527
					Zm00001d014030	9.37e-166	470	Solyc09g090140	0	513
					Zm00001d002741	1.08e-144	420	Solyc03g071590	4e-70	228
					Zm00001d019330	3.41e-141	410	Solyc11g007990	4e-70	228
					Zm00001d031899	3.06e-69	227
		mMDH1	mitochondria	AT1G53240	Zm00001d044042	0	564	Solyc07g062650	0	584
					Zm00001d039089	0	548	Solyc12g014180	0	581
					Zm00001d009640	0	541	Solyc02g063490	1e-146	421
					Zm00001d034241	9.33e-149	429	Solyc01g106480	1e-143	414
					Zm00001d041243	9.13e-146	421	Solyc03g115990	1e-139	406
					Zm00001d050409	7.51e-140	408	Solyc09g091070	1e-129	375
					Zm00001d032187	1.45e-135	397
					Zm00001d022229	2.49e-109	329
		mMDH2	mitochondria	AT3G15020	Zm00001d044042	0	562	Solyc12g014180	0	580
					Zm00001d039089	0	544	Solyc07g062650	0	578
					Zm00001d009640	0	539	Solyc02g063490	1e-145	419
					Zm00001d034241	4.78e-148	427	Solyc01g106480	1e-144	415
					Zm00001d041243	2.51e-143	415	Solyc03g115990	1e-139	406
					Zm00001d050409	2.59e-140	409	Solyc09g091070	1e-128	373
					Zm00001d032187	1.04e-135	397
					Zm00001d022229	2.55e-107	324
		pMDH1	peroxisome	AT2G22780	Zm00001d034241	0	560	Solyc02g063490	0	594
					Zm00001d041243	0	559	Solyc01g106480	0	592
					Zm00001d044042	2.93e-152	438	Solyc07g062650	1e-155	444
					Zm00001d039089	1.08e-150	434	Solyc12g014180	1e-148	425
					Zm00001d009640	3.54e-145	421	Solyc03g115990	1e-137	402
					Zm00001d050409	8.59e-139	405	Solyc09g091070	1e-130	379
					Zm00001d032187	1.5e-134	395
					Zm00001d022229	1.55e-105	320
		pMDH2	peroxisome	AT5G09660	Zm00001d034241	1.91e-175	498	Solyc01g106480	0	511
					Zm00001d041243	3.31e-166	474	Solyc02g063490	1e-178	503
					Zm00001d039089	1.34e-125	370	Solyc07g062650	1e-124	365
					Zm00001d044042	8.6e-125	368	Solyc03g115990	1e-122	362
					Zm00001d009640	9.23e-121	359	Solyc12g014180	1e-122	360
					Zm00001d050409	1.42e-118	354	Solyc09g091070	1e-111	329
					Zm00001d032187	6.66e-116	347
					Zm00001d022229	3.88e-88	276
		pdNAD-MDH	chloroplast	AT3G47520	Zm00001d050409	0	581	Solyc03g115990	0	603
					Zm00001d032187	0	569	Solyc09g091070	0	542
					Zm00001d044042	1.47e-142	415	Solyc12g014180	1e-143	416
					Zm00001d022229	4.69e-141	413	Solyc02g063490	1e-141	410
					Zm00001d039089	1.82e-140	410	Solyc07g062650	1e-140	407
					Zm00001d009640	7.21e-137	402	Solyc01g106480	1e-136	398
					Zm00001d041243	1.39e-136	400
					Zm00001d034241	2.26e-135	397
